# Supplementary material for: Neutrophils promote T-cell activation through the regulated release of CD44-bound Galectin-9 from the cell surface during HIV infection
Source: PLoS Biol. 2021 Aug 19;19(8):e3001387. doi: 10.1371/journal.pbio.3001387 (PMC8407585; doi:10.1371/journal.pbio.3001387)
Supplement: S1 Data — (XLSX) [file pbio.3001387.s011.xlsx]

## Sheet: Fig2B
PBMC+aCD3	PBMC + PMN aCD3	PBMC+aCD3	PBMC + PMN aCD3	PBMC+aCD3	PBMC + PMN aCD3			PBMC+aCD3	PBMC + PMN aCD3	PBMC+aCD3	PBMC + PMN aCD3	PBMC+aCD3	PBMC + PMN aCD3
42.7	41.8							38.6	26.5
57.2	59.5							39.2	20.07
65.6	70.8							12.69	28.62
										20.51	24
25	26									33.6	37.2
												13.84	33.1
68.4	70							46.7	41.9
41	40.5									66.3	48.7
21	18.3									17.03	21.7
29.4	24											49.9	51.8
										53.3	62.9
		44.91	45.4					16.8	16.5
		44.8	33.6							69.4	68.9
		79.9	74.2							24.59	16.76
		20.43	24.4					55.8	66.1
												42	57.4
		53.3	57.1							46.6	53.9
		56	59									24.31	73.5
		70	67.6									13.33	25.69
		10.12	7.6									19.64	57.1
		42.1	40.6
		68	74					37	37.3
				38.9	43.2					86	89
												58	80
				16.11	56.8			22	24
				4.05	14.9					45	51
				38.7	61.5							33	47
				27.6	30.4
								11	10
				73.9	76.8			17	19
				32	67
				45	75							14	27
												35	51

## Sheet: Fig2C
PBMC+aCD3	PBMC + PMN aCD3	PBMC+aCD3	PBMC + PMN aCD3	PBMC+aCD3	PBMC + PMN aCD3
11.7	12.3	55.3	68.4	25.6	56.9
17.2	19	24	32.4	33	65
18	16.5	23.3	19	26.8	46.4
10.2	11.1	32.8	28.1	32.2	45
26	27.3	14.4	16.6	25	39
38.3	36	23.3	25	42.1	62.8
21.5	22.2	27.9	34.8	54.9	75.8
15	20	32	25	34	57

## Sheet: Fig2E
PBMC+aCD3	PBMC + PMN aCD3	PBMC+aCD3	PBMC + PMN aCD3	PBMC+aCD3	PBMC + PMN aCD3			PBMC+aCD3	PBMC + PMN aCD3	PBMC+aCD3	PBMC + PMN aCD3	PBMC+aCD3	PBMC + PMN aCD3
29.72	39.65							29.72	21.95
43.7	43.16							31.4	14.43
54	64.13							23.6	10.66
		28.1	30.3							29.5	28.1
		44.7	44.5							46.6	53.2
				53.5	57.1							24.4	46.3
83.3	83.3							50.28	45.6
		70.7	61.3							62	44.7
		9	12.23							7.62	10.77
				51.1	52.1							60.9	65
		58.5	45							59.5	64.2
32.1	31.1							21.5	21.5
		57.6	48.3							61.4	64.2
		17.2	13.58							18.4	14.08
35.9	30.1							33.7	52.2
				22.1	25.15							51.4	65.9
		49.5	43.7							40.5	45.8
				13.4	35.95							2.37	17.36
				2.67	6.21							15.4	35.95
				41.33	56.1							5.27	10.68
8.5	8.6							25.9	26
		49.3	52.4							85.8	85.2
				39.3	54.2							49.7	89
11.2	12.4											21	33
		34.2	39.4
				49.5	64.9			14	15.6
17	10.9									37	39.3
		27.4	31									30	47
				20.2	32.2			27.4	29.2
										28.1	30.3
												41	55.6

## Sheet: Fig 2F
PBMC+aCD3	PBMC + PMN aCD3	PBMC+aCD3	PBMC + PMN aCD3	PBMC+aCD3	PBMC + PMN aCD3
4.46	3.33	41.4	44	27	49.2
6	8	22	23	23.4	39
12.1	10.2	40.6	45.7	44	56.1
14	16	33.3	32	23	44.5
22.8	24.4	19	24.6	17.1	29
17	23	27	23	23	36.7
29.1	30.8	12.2	20.5	19.2	33
20.7	22.3	18	11	30	45.8

## Sheet: Fig 3B
Control	Anti-CD71						HC	HIV
0.841827	1.6144						98.99	1.47
0.589591	1.6817						99.1	32.98
0.560694	2.34201						99.47	36.09
							99.9	3.48
							99.99	18.71
							95.1	11.36
							60.3	15.76
							59.7	2.81
							60.4	0.64
							77.2	5.38
							88.02	5.74
							82.1	40.97
							99.6	57.9
							89.1	7.67
							92	8.35
							92.21	1.23
							97.6	11.12
							85.2	8.52
							84.2	28.04
							92.2	36.01
							88	10.35
							93.2	11.41
							83.6	40.81
								19.22
								5.98
								3.05
								36.09
								2.55
								3.05
								52.45
								53.95
								1.23
								70.9
								43.82
								53.51
								37.32
								58.9
								29.85
								23.2
								88
								57.6
								58.75
								72.1
								52.45
								53.95
								56
								10.87
								69.82
								93.5
								89.1
								12.98
								33.61
								32.98

## Sheet: Fig 3D
HC	Low CD4 Count	High CD4 Count
98.99	1.47	3.05
99.1	32.98	52.45
99.47	36.09	53.95
99.9	3.48	1.23
99.99	18.71	70.9
95.1	11.36	43.82
60.3	15.76	53.51
59.7	2.81	37.32
60.4	0.64	58.9
77.2	5.38	29.85
88.02	5.74	23.2
82.1	40.97	88
99.6	57.9	57.6
89.1	7.67	58.75
92	8.35	72.1
92.21	1.23	52.45
97.6	11.12	53.95
85.2	8.52	56
84.2	28.04	10.87
92.2	36.01	69.82
88	10.35	93.5
93.2	11.41	89.1
83.6	40.81	12.98
	19.22	33.61
	5.98	32.98
	3.05
	36.09
	2.55

## Sheet: Fig 3F
HC	High CD4 Count	Low CD4 Count
	2536
	2546
		654
		1911
		541
		916
	4407
		484
		1572
	3649
4931
6543	4708
5674	1119
8765		642
6547	1376
	1348	330
6156		345
3377	1678	765
4362	1568	876
3525
3696
7679
		737
5561		898
7721		934
4966	3369
5518	1832
6291		739
7231	1620
5928	3147
8414	1209
	3084	891
	732	1736
	1122
		750
	988	676
		189
		277

## Sheet: Fig3G
HC	HIV High CD4 Count	HIV Low CD4 Count
181.648	203.994	957.292
0	389.4	1383.4
513.314	532.14	1230.25
237.52	340.87	691.266
215.052	632.12	856.324
83.998	813.898	987.54
533.14	214.736	1022.94
238.416	421.3	1408.18
0	358.74	658.47
397	333.474	577.196
462	425.18	785.14
700	740.184	300
0	555.65	1405.3
382	412.5	1391.65
15	532.78	898.6
42.648	869.876	754.98
269.182	282.804	1801.3
124.09	396.54	998.41
10	502.3	1300.21
42.246	402.301	1450.2
286.189
0
80.5
63.5

## Sheet: Fig3H
	CD4 Count	Gal-9+
	0.83	10.87
	0.39	28.04
	0.14	36.01
	0.4	10.35
	0.22	11.41
	0.76	69.82
	0.71	93.5
	0.61	89.1
	0.37	40.81
	0.57	12.98
	0.7	33.61
	0.47	19.22
	0.33	5.98
	0.54	3.05
	0.8	43.82
	0.81	53.51
	0.79	37.32
	0.37	36.09
	0.45	32.98
	0.69	58.9
	0.36	2.81
	0.01	5.74
	0.4	2.55
	0.79	88
	0.7	72.1
	0.57	23.2
	0.48	56
	0.43	8.35
	0.39	40.97
	0.37	36.09
	0.34	7.67
	0.14	8.52
	0.43	8.35
	0.14	1.47
	0.06	3.48
	0.28	18.71
	0.23	11.36
	0.32	15.76
	0.25	0.64
	0.23	5.38
	0.38	57.9
	0.11	1.23
	0.36	11.12
	0.29	52.45
	0.23	53.95
	0.14	1.23
	0.78	70.9
	0.7	29.85
	0.56	23.2
	1.37	57.6
	0.88	58.75
	0.98	52.45
	0.7	53.95

## Sheet: Fig3I
Plasma Gal-9	Neutrophil Gal-9
1467.63	10
1523.93	6
1970.53	5
1702.4	7
1733.07	3
1055.8	8
1500.35	13
516.61	28.04
176.6	68.9
809.2	9
138.8	93.5
246	89.1
569	24
480	21
1777.7	1
663.3	32
203.9	54
149.7	69.82
429.4	11.41
135	40.81
133.2	70
136.6	33.61
134.5	19.22
490.4	5.98
716.1	3.05
142.9	43.82
138.683	53.51
134.677	37.32
141.215	36.09
148.174	36.01
134.3	32.98
132.669	58.9
188.057	36.01
331	17
777.47	4
1123	1
247.877	21
881	4
654	7
432	11

[truncated: 50 more sheets: Fig3J, Fig3K, Fig3L, Fig4B, Fig4D, Fig5B, Fig5C, Fig5D, Fig5F, Fig5G, Fig5I, Fig5J, Fig5L, Fig5M, Fig6B, Fig6F, Fig6H, Fig6I, Fig6J, Fig6K …]
