# Supplementary material for: Neutrophils promote T-cell activation through the regulated release of CD44-bound Galectin-9 from the cell surface during HIV infection
Source: PLoS Biol. 2021 Aug 19;19(8):e3001387. doi: 10.1371/journal.pbio.3001387 (PMC8407585; doi:10.1371/journal.pbio.3001387)
Supplement: S2 Data — (XLSX) [file pbio.3001387.s012.xlsx]

## Sheet: S3B
PBMC + aCD3	PBMC + PMN aCD3	PBMC + aCD3	PBMC + PMN aCD3	PBMC + aCD3	PBMC + PMN aCD3
15.1	16.1	23	25	14.7	39
17	18	22	29.4	24	32.8
10	13	28.3	24.2	19.2	41
23.4	25.4	16	18.1	33	54.3
33	38.2	23.7	28.2	39	66
14.2	16	29	31	17.3	29
21	24.3	14.1	16.7	22	33.2
33.5	28	35	37.5	12	27.6

## Sheet: S3D
PBMC + aCD3	PBMC + PMN aCD3	PBMC + aCD3	PBMC + PMN aCD3	PBMC + aCD3	PBMC + PMN aCD3
23.3	26	27.5	23	36.6	66.9
25	27.4	31.3	34.4	28.1	39.2
33	37.5	17	22	19.2	31
20.7	22	28	34.3	23.4	34.5
17	25.3	14.4	17	19	29.7
24	19	28.2	23.8	45.1	46
37.2	40	42	45.4	30	55.4
40.6	41.2	33.4	29	27.3	48

## Sheet: S3F
PBMC + aCD3	PBMC + PMN aCD3	PBMC + aCD3	PBMC + PMN aCD3	PBMC + aCD3	PBMC + PMN aCD3
5	6.3	33.4	37	4.5	27.6
21.2	16.4	13.1	14.7	30.3	41.3
28	32	10	18.5	13.1	35
13.1	15.3	17.3	21	17	29.2
11.4	23	23	25	27.4	25
22	26.5	27.6	31.2	33.3	52.5
19.8	20.6	24.8	19	11	26.4
8.2	9	11.4	12.9	15.6	25

## Sheet: S3H
PBMC + aCD3	PBMC + PMN aCD3	PBMC + aCD3	PBMC + PMN aCD3	PBMC + aCD3	PBMC + PMN aCD3
12.3	13.4	15.3	16.9	19.6	38.5
16.3	15	17	19.4	23.3	31.3
22.7	21.5	10.5	12.8	10.2	22.5
25	23	22.2	21	25.2	39
23.5	26.4	14	18.4	12.9	27.3
31	19.8	22.6	19	16.4	23
9.3	14.3	24	31.5	29.1	46.2
18	20.3	27	19.8

## Sheet: S5B
HC	HIV
0.2	0.1
0.01	1.53
1	1.65
1.19	0.48
0.4	0.2
0.03	1.05
0.03	0.05
0.1	2
0.01	1
0.04	0.3
0.1	2
0.1	3
0.3	2
0.5	1.8

## Sheet: S5D
HC	HIV
2.51	1.12
0.97	1
1.1	2
1.3	1.8
1.5	2.3
1.7	4
2	2.8
2.2	2.9
2.8	1.1
3	1.6
4.03	1.5

## Sheet: S5E
HC	HIV
0.021	3.3
1.2	0.1
2	0.85
2	1.2
1.5	1.2
0.88	0.54
0.98	0.65
1.2	1.65

## Sheet: S5G
HC	HIV
0.02	0.2
0.12	1
0.01	0.8
0.01	0.9
0.01	1.2
0.075	1.5
0.85	1.7
0.6	1
1.89	0.5
2.85	0.8
4.11	1
0.008	0.5
0.5	2

## Sheet: S5H
HC	HIV
0.000 0.010 0.090 0.050 0.720 0.010 0.000 0.000 0.010 0.002	0.02 0.08 0.04 0.05 0.11 0.37 0.22 0.20 0.30 0.70
											S

## Sheet: S5I
HC	HIV
1.41	3.9
2.2	1.68
1.01	1.35
0.83	1.83
1.75	0.84
3.36	1.29
0.15	3.38
0.04	2
0.02	1.2
0.2	1
0.03	2
0.06	1.8
0.45	0.5
7.51	1.5
1.49	2
0.05	0.9
0	1.2
0.02

[truncated: 4 more sheets: S5K, S5M, S6C, S6E]
